# Supplementary material for: Mass Spectrometry, Ion Mobility Separation and Molecular Modelling: A Powerful Combination for the Structural Characterisation of Substituted Cyclodextrins Mixtures
Source: Int J Mol Sci. 2022 Nov 1;23(21):13352. doi: 10.3390/ijms232113352 (PMC9656358; doi:10.3390/ijms232113352)
Supplement: Supplementary file 1 [file ijms-23-13352-s001.zip]

Archive with 1 entries (1 files):
- ijms-1973389-supplementary.pdf
